# Supplementary material for: Unveiling Diversity for Quality Traits in the Indian Landraces of Horsegram [Macrotyloma uniflorum (Lam.) Verdc.]
Source: Plants (Basel). 2023 Nov 8;12(22):3803. doi: 10.3390/plants12223803 (PMC10675608; doi:10.3390/plants12223803)
Supplement: Supplementary file 1 [file plants-12-03803-s001.zip]

Archive with 1 entries (1 files):
- plants-2613641-supplementary.pdf
